# Supplementary material for: Pro-Apoptotic Activity of MCL-1 Inhibitor in Trametinib-Resistant Melanoma Cells Depends on Their Phenotypes and Is Modulated by Reversible Alterations Induced by Trametinib Withdrawal
Source: Cancers (Basel). 2023 Sep 29;15(19):4799. doi: 10.3390/cancers15194799 (PMC10571954; doi:10.3390/cancers15194799)
Supplement: Supplementary file 1 [file cancers-15-04799-s001.zip]

Archive with 1 entries (1 files):
- cancers-2597368-supplementary.pdf
